# Supplementary material for: Impact and prognosis of the expression of IFN-α among tuberculosis patients
Source: PLoS One. 2020 Jul 15;15(7):e0235488. doi: 10.1371/journal.pone.0235488 (PMC7363073; doi:10.1371/journal.pone.0235488)
Supplement: S1 Data — (XLSX) [file pone.0235488.s003.xlsx]

## Sheet: Figure 1
IFN-α		IFN-β		IFN-γ
P	C	P	C	P	C	Fold Change mRNA INF
0.0512816	0.147582	0.267547	0.102086	0.449394	1.79758
0.00922385	0.106919	0.309468	0.304152	0.211108	0.437106
0.0990695	0.118634	0.718402	0.287745	0.377894	0.763687
0.131632	0.287092	1.11951	1.27709	0.216292	0.463633
0.10618	0.0774594	0.881397	0.414046	0.279526	0.437106
0.0370235	0.161498	0.173483	0.0284163	0.693061	1.79136
0.0333674	0.236446	0.402724	0.00844822	0.0643041	0.34653
0.118634	0.0788134	0.64522	0.0134884	1.10654	0.707623
0.0370235	0.113407	0.145881	0.0180465	0.812846	1.97391
0.0695688	0.225248	0.0055931	0.00810408	0.228625	0.750568
0.0502262	0.102208	0.00455878	0.0154405	0.574769	1.06515
0.0611961	0.0683737	0.00620593	0.00745727	0.503846	0.570799
0.0785407	0.0934012	0.00953774	0.015985	0.810034	0.700304
0.19339	0.113801	0.0163776	0.0192748	1.03962	1.0913
0.108787	0.648233	0.0159297	0.0613354	1.05048	3.83986
0.510359	0.11539	0.0140126	0.0226847	1.57577	0.844433
0.0653615	0.0108933	0.0166062	0.0033721	0.45725	0.956644
0.0294535	0.0339507	0.00468694	0.00252914	0.231014	0.801655
0.113407	0.0104858	0.0178599	0.00171552	1.33427	1.43004
0.0415095	0.0272913	0.0079373	0.00690982	0.653407	0.8185
0.798068	0.0185117	0.0162644	0.0074702	0.740234	0.812846
0.103995	0.186156	0.0125416	0.0203386	3.29677	0.413527
0.0889775	0.234813	0.0246523	0.0309882	7.11594	0.911335
0.0344246	0.032455	0.00683835	0.000804491	1.2623	1.11038
0.156538	0.0434224	0.0188129	0.00693381	2.85018	0.936956
0.0813104	0.0112774	0.0158197	0.000865225	2.81094	0.254556
4.73901	0.0279615	0.00493705	0.00271537	1.81637	0.534423
1.53112	0.147071	0.028515	0.0177365	1.98076	1.83535
2.85717	0.33788	0.0108427	0.0517558	3.06535	0.648894
28.8317	0.164321	0.00599453	0.0238125	1.49077	0.519809
8.8433	2.93749	0.0051467	0.294811	1.43004	0.00141602
13.8766	0.254297	0.00970446	0.0463227	3.82658	1.09889
39.3853	0.393541	0.00693381	0.0619764	2.69644	1.94
19.5566	0.188755	0.0126727	0.0420387	9.13278	0.911335
3.79628	1.02426	0.0132567	0.437654	0.774348	0.613891
2.38598	2.13552	0.00838987	1.13121	0.231014	0.527065
35.496	3.77005	0.0213128	1.23787	0.787883	0.685892
8.66131	0.257846	0.0076404	0.0945921	0.50735	0.740234
0.35963	0.234001	0.0162644	5.84768	0.359996	0.391221
0.174898	0.643755	0.0277352	0.276982	0.662528	0.370117
0.675761	0.181066	0.0888714	0.09525	0.681154	0.755788
0.300322	0.617531	0.0558563	0.292775	1.53268	0.588883
0.206553	0.621827	0.0363441	0.0305616	0.478322	1.36231
0.257846	1.73458	0.028515	0.0773671	0.89258	1.82267
0.235628	0.50508	0.0429221	0.0256991	0.19972	0.475018
3.28202	0.787081	0.134704	0.0441288	0.481649	0.45252
0.268796	0.167773	0.143375	0.0119063	2.8207	0.557118
0.254297	1.37992	0.144372	0.0539536	1.03962	0.997269
0.41598	1.26978	0.19859	0.0325288	0.700304	0.755788
1.96507	2.62913	0.686753	0.0806525	0.458837	1.16155
0.60903	0.792556	0.280848	0.0486257	2.94048	2.9
1.48925	0.276353	0.99852	0.0287133	0.815668	2.19779
0.0565074	3.66696	0.0346227	0.123953	0.272826	0.766339
3.28202	5.15004	0.134704	0.180224	0.481649	1.62007
0.268796	0.80362	0.143375	0.0303505	2.8207	0.832807
0.254297	0.427674	0.144372	0.0346227	1.03962	0.793363
0.41598	0.410253	0.19859	0.0190755	0.700304	0.359996
1.96507	1.872	0.686753	0.104232	0.458837	0.214055
0.60903	1.88503	0.280848	0.0858441	2.94048	0.509112
1.48925	1.2523	0.99852	0.49926	0.815668	1.42016
0.0565074	1.55249	0.0346227	0.047296	0.272826	0.685892
2.93749	0.294142	0.103512	0.022528	0.231014	1.53268
1.44853	11.4287	0.0547068	0.181478	0.657952	0.911335
1.20129	0.714291	0.0486257	0.0682921	1.27992	1.41035
1.08266	4.97461	0.0403263	0.193159	1.36231	1.29779
0.552706	27.5615	0.0281224	0.618937	0.468478	3.37773
0.867289	1.58511	0.0408892	0.0299326	0.71008	0.943473
1.10541	1.44853	0.0479563	0.0628416	0.766339	1.3159
0.80362	0.982538	0.0403263	0.0397711	0.700304	0.465242
1.07519	0.113407	0.0463227	0.0180465	2.63181	1.97391
0.452059	0.225248	0.0248237	0.00810408	0.782441	0.750568
1.39918	0.102208	0.0697271	0.0154405	2.96094	1.06515
0.867289	0.0683737	0.0365969	0.00745727	0.449394	0.570799
0.71926	0.05309	0.0301408	0.00444951	1.96708	0.0147418
0.256065	0.0104858	0.0158197	0.00171552	0.340577	1.43004
0.522892	0.0272913	0.0266054	0.00690982	0.740234	0.8185
2.24169	0.0185117	0.0752515	0.0074702	0.549448	0.812846
0.410253	0.186156	0.0299326	0.0203386	0.367561	0.413527
0.600645	0.234813	0.0233225	0.0309882	0.719993	0.911335
0.36465	0.234001	0.0184257	0.0913699	0.288382	0.391221
2.02032	1.2523	0.0678204	0.49926	0.71008	1.42016
0.666457	0.234001	0.0234847	0.18274	0.437106	0.391221
0.179815	0.643755	0.0116612	0.276982	1.08377	0.370117
0.714291	0.0112774	0.0327551	0.000865225	0.745383	0.254556
0.0827317	0.0279615	0.00921285	0.00271537	0.730043	0.534423
0.445836		0.0228425		1.16155
0.131632		0.0217606		1.06146
0.380135		0.0223724		0.648894
4.01273		0.0907388		0.263533
0.572197		0.0222179		0.471737
2.48731		0.0757749		0.107027
1.05306		0.0303505		0.62246
1.97874		0.0673519		0.523425
1.1444		0.0293166		1.32506
11.9969		0.175296		1.03244
9.54394		0.00573045		0.534423
0.923116		0.0517558		0.53814
1.1444		0.0325288		0.455668
2.32074		0.098609		1.29779
0.501591		0.0177981		0.294442
2.24169		0.0894896		0.206764
1.58511		0.0664247		2.78187
0.897874		0.0423311		0.983539
2.43612		0.0334434		0.196971
1.7226		0.0217606		2.3231
1.69888		0.0216103		1.41035
0.855349		0.0230014		0.644411
1.04578		0.0179218		2.21308
2.00637		0.0334434		0.235868
14.5665		0.0789927		0.527065
2.50461		0.0318594		0.725001
1.62967		0.0293166		3.21775
1.31456		0.0309882		0.827054
9.09192		0.13102		0.282447
2.02032		0.0246523		0.62246
5.04406		0.045685		0.498634
2.62913		0.00695788		0.478322
3.71815		0.00836084		0.89258
0.613266		0.0035275		0.19972
34.05		0.0155479		0.17447
7.75209		0.0117831		2.8207
2.93749		0.0269768		1.03962
1.62967		0.0390878		0.700304

## Sheet: Figure 2
Panel A		Panel B		Panel C
IFN-α		IFN-β		IFN-γ			Data for Figs 2 and 3
Patients	Rx Patients	Patients	Rx Patients	Patients	Rx Patients		Fold change mRNA INF
0.009	0.0815927	0.309468	0.0194763	0.211108	2.76265
0.131632	0.352229	1.11951	0.0323041	0.216292	1.9266
0.118634	0.205126	0.64522	0.0281224	1.10654	1.20251
0.0502262	0.0589071	0.00455878	0.0104371	0.574769	0.930484
0.113407	0.146055	0.0178599	0.0291141	1.33427	1.43999
0.103995	0.170115	0.0125416	0.0180465	3.29677	0.761045
0.0889775	0.21833	0.0246523	0.014159	7.11594	0.434086
0.0344246	0.0519974	0.00683835	0.00921285	1.2623	0.235868
0.156538	0.0609844	0.0188129	0.0115807	2.85018	0.251051
13.8766	0.154383	0.00970446	0.00871589	3.82658	0.475018
3.28202	0.290092	0.134704	0.0158197	0.481649	0.549448
0.268796	0.128923	0.143375	0.0192082	2.8207	0.719993
0.254297	0.163186	0.144372	0.0210194	1.03962	0.671777
0.60903	0.12627	0.280848	0.0211656	2.94048	0.787883
0.0565074	0.216822	0.0346227	0.0255216	0.272826	1.06146
1.44853	0.123672	0.0547068	0.0231614	0.657952	0.969998
1.20129	0.136274	0.0486257	0.028913	1.27992	1.05413
0.867289	0.109924	0.0408892	0.0148629	0.71008	1.66339
0.452059	0.0605632	0.0248237	0.00994277	0.782441	0.458837
0.71926	0.0924351	0.0301408	0.024482	1.96708	0.57278
0.256065	0.148094	0.0158197	0.0200238	0.340577	0.969998
2.24169	0.0983852	0.0752515	0.00544016	0.549448	0.0991704
2.02032	0.170115	0.0678204	0.0180465	0.71008	0.761045
0.179815	0.21833	0.0116612	0.014159	1.08377	0.434086
4.01273	0.0519974	0.0907388	0.00921285	0.263533	0.235868
0.572197	0.0609844	0.0222179	0.0115807	0.471737	0.251051
11.9969	0.154383	0.175296	0.00871589	1.03244	0.475018
1.1444	0.128923	0.0325288	0.0192082	0.455668	0.719993
2.24169	0.163186	0.0894896	0.0210194	0.206764	0.671777
0.300322	0.12627	0.0558563	0.0211656	1.53268	0.787883
0.0565074	0.21833	0.0346227	0.014159	0.272826	0.434086
19.5566	0.0519974	0.0126727	0.00921285	9.13278	0.235868
3.28202	0.0609844	0.134704	0.0115807	0.481649	0.251051
0.00922385	0.154383	0.309468	0.00871589	0.211108	0.475018
0.131632	0.290092	1.11951	0.0158197	0.216292	0.549448
8.8433	0.128923	0.0051467	0.0192082	1.43004	0.719993

## Sheet: Figure 4
Panel A			Panel B			Panel C
High IFN- P	Low IFN- P		High IFN- C	Low IFN- C		IFN-	PGE2
343.054	3346.38		274.121	3000.03		39.3853	341.531
536.194	2875.52		525.925	4745.52		35.496	535.562
251.833	1641.42		217.305	2839.18		28.8317	251.831
518.478	4240.61		367.734	4635.31		19.5566	513.915
308.945	1964.81		1800.49	3187.37		14.5665	292.659
418.935	2972.28		360.003	402.964		13.8766	301.182
21195.3	11279.9		413.83	6765.31		11.9969	20919
168.785	446.506		275.684	1027.67		8.66131	151.517
442.898	2337.4		398.482	4823.86		4.73901	437.316
348.134	2972.28					4.01273	341.697
516.494	2078.31					3.79628	473.172
396.524	360.139					3.28202	388.29
280.801	445.27					2.85717	280.693
674.944	1053.41					2.50461	674.937
573.725	1394.23					2.48731	573.484
290.974	3861.76					2.43612	290.974
625.42	5076.19					2.38598	501.462
891.578	4057.69					2.24169	670.562
519.178	27571.8					2.24169	481.933
327.75	8506.94					2.02032	323.533
816.523	3230.71					2.00637	713.228
2926.95	1168.16					1.96507	2903.06
218.67	4745.52					1.96507	217.944
598.547	1901.72					1.69888	571.601
852.619	5470.91					1.58511	825.223
201.303	6450.08					1.53112	197.336
410.532	3103.28					1.48925	405.578
413.072	3262.22					1.48925	408.431
252.465	1219.16					1.44853	249.387
404.769	1356.33					5.15004	256.835
312.293	1564.84					3.77005	518.068
						3.66696	216.887
						2.62913	362.26
						2.13552	1621.82
						1.37992	359.899
						1.26978	390.13
						1.02426	259.503
						0.0512816	3346.38
						0.00922385	2875.52
						0.0333674	1641.42
						0.0565074	4240.61
						0.0565074	1964.81
						0.10618	2972.28
						0.118634	11279.9
						0.131632	446.506
						0.174898	2337.4
						0.206553	2972.28
						0.235628	2078.31
						0.254297	360.139
						0.254297	445.27
						0.256065	1053.41
						0.257846	1394.23
						0.268796	3861.76
						0.268796	5076.19
						0.300322	4057.69
						0.41598	27571.8
						0.41598	8506.94
						0.452059	3230.71
						0.522892	1168.16
						0.552706	4745.52
						0.60903	1901.72
						0.60903	5470.91
						0.675761	6450.08
						0.71926	3103.28
						0.867289	3262.22
						0.08	1219.16
						0.147582	3000.03
						0.643755	4745.52
						0.257846	2839.18
						0.276353	4635.31
						0.427674	3187.37
						0.032455	402.964
						0.0683737	6765.31
						0.188755	1027.67

## Sheet: Figure 5
IRF5		IRF7
High IFN-	Low IFN-	High IFN-	Low IFN-
0.00106865	0.0100965	0.00293993	9.13604e-06
0.00117755	0.00304361	0.00511872	7.21785e-06
0.00270529	0.00903663	0.00803214	7.05986e-05
0.000128139	0.000626673	0.00643431	1.6354e-05
0.00101803	0.00342424	0.00272411	2.64189e-06
0.00179724	0.00634572	0.00508337	2.14301e-05
0.00178483	0.001011	0.0219445	7.57669e-06
0.00186062	0.00621513	0.00837323	1.10163e-05
0.00143972	0.00189972	0.00296038	4.664e-06
0.00145981	0.00116134	0.00347204	1.31918e-05
0.00567958	0.00728932	0.016176	6.876e-06
0.00837323	0.00849012	0.0192366	2.46168e-05
0.000564789	0.00213729	0.00118574	8.40687e-06
0.00306478	0.00283979	0.0112028	6.32721e-06
0.00372124	0.000247549	0.00734002	1.76497e-05
0.00107608	0.00117755	0.00564035	2.24956e-05
0.00526263	0.00219738	0.0116785	1.0641e-05
0.00666121	0.00235509	0.00995751	6.45153e-05
0.0043644	0.00382586	0.0183255	4.92335e-05
0.00335377	0.000422137	0.0150928	2.46497e-06
0.00155378	0.00480916	0.000474929	9.45822e-06
0.00222805	0.00132481	0.0108212	4.82848e-06
0.00212253	0.00255936	0.00119399	2.56621e-05
0.00361948	0.000862015	0.00442533	3.76218e-06
0.00410046	0.00248938	0.00988872	6.19699e-06
0.00164238	0.00209331	0.00942037	2.51676e-06
0.00222805	0.003545	0.0423939	4.69644e-06
0.00101803	0.000631032	0.0061722	1.17254e-05
0.000302663	0.000362433	0.000393868	4.76837e-07
0.00255936	0.0026866	0.00508337	1.90735e-06
	0.00298097		6.23176e-05
	0.00139067		3.97669e-06

## Sheet: Figure 6
	Control	CFUs/mL	Anti-IFNα treated	CFUs/mL	Anti-IFNβ treated	CFUs/mL	Anti-IFNγ treated	CFUs/mL	Anti- IFNα,β,γ treated	CFUs/mL
Exp 1	68	24285.5	15	5357.1	57	20357	126	44999.6	60	21428.4
	76	27142.6	18	6428.52	67	23928.4	144	51428.2	75	26785.5
Exp 2	72	25714.1	17	6071.38	40	14285.6	116	41428.2	58	20714.1
	79	28214.1	18	6428.52	43	15357	112	39999.7	51	18214.1
Exp 3	67	23928.4	16	5714.24	71	25356.9	154	54999.6	69	24642.7
	75	26785.5	17	6071.38	82	29285.5	126	44999.6	58	20714.1
Mean	72.8333	26011.7	16.8333	6011.86	60	21428.4	129.667	46309.2	61.8333	22083.2
SD	4.70815	1681.47	1.16905	417.513	16.4438	5872.75	16.2686	5810.16	8.65833	3092.24

## Sheet: Figure S1
With Live M.tb								With Heat-killed M.tb
Time point (in Hrs)	IFN		IFN		IFN			Time point (in Hrs)	IFN-		IFN-		IFN-
	Mean	SD	Mean	SD	Mean	SD			Mean	SD	Mean	SD	Mean	SD
0	4.9313	0.35818	4.75635	0.983749	0.445547	0.12627		0	0.570003	0.117568	1.09862	0.52438	0.625097	0.173208
2	50.4588	15.2007	154.188	21.064	1.48035	0.388836		2	1.79665	0.509063	1.02434	0.498389	1.59301	0.422098
4	228.193	62.2073	115.51	13.2109	3.7397	0.773671		4	0.303395	0.272384	3.29069	0.239016	5.71113	0.951828
6	1624.49	269.34	19.3585	2.13701	13.8726	4.66618		6	11.5435	3.44646	6.03578	1.00704	10.2148	1.30343
8	1341.53	386.136	9.28818	1.94634	45.8373	12.4499		8	19.1541	8.11363	6.82224	0.850708	5.38461	0.797746
16	870.07	168.617	4.77406	1.43619	44.3411	6.34603		16	48.0495	17.1772	16.868	3.84935	31.0372	10.8852
24	384.984	84.7366	1.21784	0.126451	78.5488	11.6405		24	217.137	64.7663	19.1675	6.48269	92.6038	34.9173
48	31.0674	5.43093	1.02414	0.457277	89.544	17.9766		48	192.874	47.026	11.1517	4.84514	176.204	37.0966

## Sheet: Figure S2
Cytokine	Control			Anti-IFNα treated			Cytokine	Control			Anti-IFNγ treated
	Mean	SD		Mean	SD			Mean	SD		Mean	SD
IFNα	162.326	70.6852		135.226	29.8326		IFNγ	20.7663	1.60169		23.8781	8.82023
IRI44	204.509	52.4145		10.8023	3.11522		FCγR1	336.326	50.3849		33.6065	14.339
